# Supplementary material for: Visualization and Communication of Pharmacometric Models With Berkeley Madonna
Source: CPT Pharmacometrics Syst Pharmacol. 2014 May 28;3(5):e116–. doi: 10.1038/psp.2014.13 (PMC4055786; doi:10.1038/psp.2014.13)
Supplement: Supplementary Material [file psp201413x1.zip]

Archive with 18 entries (18 files):
- PSP-2013-0172-s01.mmd
- PSP-2013-0172-s02.mmd
- PSP-2013-0172-s03.mmd
- PSP-2013-0172-s04.mmd
- PSP-2013-0172-s05.mmd
- PSP-2013-0172-s06.mmd
- PSP-2013-0172-s07.mmd
- PSP-2013-0172-s08.mmd
- PSP-2013-0172-s09.mmd
- PSP-2013-0172-s10.mmd
- PSP-2013-0172-s11.mmd
- PSP-2013-0172-s12.mmd
- PSP-2013-0172-s13.mmd
- PSP-2013-0172-s14.mmd
- PSP-2013-0172-s15.mmd
- PSP-2013-0172-s16.mmd
- PSP-2013-0172-s17.mmd
- PSP-2013-0172-s18.mmd
