# Supplementary material for: Visualization and Communication of Pharmacometric Models With Berkeley Madonna
Source: CPT Pharmacometrics Syst Pharmacol. 2014 May 28;3(5):e116–. doi: 10.1038/psp.2014.13 (PMC4055786; doi:10.1038/psp.2014.13)
Supplement: Supplementary Video 7 [file psp201413x8.zip]

Archive with 1 entries (1 files):
- PSP-2013-0172-s25.wmv
